# Supplementary material for: A broadly neutralizing humanized ACE2-targeting antibody against SARS-CoV-2 variants
Source: Nat Commun. 2021 Aug 17;12:5000. doi: 10.1038/s41467-021-25331-x (PMC8371079; doi:10.1038/s41467-021-25331-x)
Supplement: Supplementary file 4 — Source data [file 41467_2021_25331_MOESM4_ESM.xlsx]

## Sheet: Figure 1a
	Frenquency of SARS-CoV-RBD+/hACE2+ cells（%）
	sample 1	sample 2	sample 3
Isotype IgG	15.6	14.2	15.1
h11B11	0.29	0.063	0.089
	Frenquency of SARS-CoV-2-RBD+/hACE2+ cells（%）
	sample 1	sample 2	sample 3
Isotype IgG	10.1	10.4	7.06
h11B11	0.076	0.066	0.102
	·

## Sheet: Figure 1b-c
Single cycle kinetics 1 Solution	ka (1/Ms)	kd (1/s)	KD (M)
hACE2 wt	29360.7	3.26459e-05	1.11189e-09
hACE2 wt	24218.5	0.000112666	4.65209e-09
hACE2 wt	29466.2	9.06561e-05	3.07661e-09
hACE2 S19P	-	-	-
hACE2 S19P	-	-	-
hACE2 S19P	-	-	-
hACE2 I21T	29290.4	0.000112876	3.85369e-09
hACE2 I21T	23743.6	9.32664e-05	3.92806e-09
hACE2 I21T	42895.1	0.000114827	2.67692e-09
hACE2 K26R	34925.2	2.58438e-05	7.39975e-10
hACE2 K26R	27091.8	3.39054e-05	1.2515e-09
hACE2 K26R	31963.4	8.79841e-05	2.75265e-09
hACE2 N33D	31610.7	7.26619e-05	2.29865e-09
hACE2 N33D	23482.9	3.15216e-05	1.34232e-09
hACE2 N33D	44846.6	5.66506e-05	1.26321e-09
hACE2 D33E	34415.2	7.41941e-05	2.15585e-09
hACE2 D33E	30665.9	0.000134679	4.39182e-09
hACE2 D33E	36649.7	7.30597e-05	1.99346e-09

## Sheet: Figure 1d
Mca-APK-Dnp concentration (μM)	hACE2		hACE2+h11B11 100 μg/ml		hACE2+h11B11 200 μg/ml		hACE2+h11B11 400 μg/ml		hACE2+isotype IgG 400 μg/ml		hACE2+MLN-4670 10 μM
	sample 1	sample 2	sample 1	sample 2	sample 1	sample 2	sample 1	sample 2	sample 1	sample 2	sample 1	sample 2
0.3125	0.003121	0.002974	0.008806	0.008772	0.009236	0.008839	0.008476	0.008537	0.009358	0.008884	-0.00138	-0.00138
0.625	0.006833	0.007536	0.018396	0.018638	0.018704	0.019174	0.018438	0.018643	0.019772	0.017581	-0.00132	-0.00132
1.25	0.016807	0.015936	0.037828	0.038075	0.03833	0.039468	0.038179	0.039031	0.039386	0.039733	-0.0012	-0.00119
2.5	0.034866	0.03327	0.077275	0.078747	0.080334	0.087482	0.079837	0.083059	0.082785	0.081488	-0.0009	-0.00093
5	0.080445	0.069191	0.15626	0.15823	0.149121	0.151999	0.153935	0.154663	0.158598	0.159721	-0.0005	-0.00046
10	0.145533	0.144554	0.27652	0.274442	0.286253	0.286123	0.279034	0.293375	0.292281	0.294799	0.000465	0.000452
20	0.285845	0.283049	0.474359	0.467629	0.477105	0.470994	0.484589	0.48292	0.485074	0.473821	0.002042	0.0019
40	0.396927	0.396011	0.708271	0.719093	0.7255	0.719201	0.713493	0.716805	0.730723	0.724639	0.004187	0.00435

## Sheet: Figure 2a
	Relative inhibiton (%)
Ab concentration （μg/ml）	sample 1	sample 2	sample 3
0.00064	100.815	102.121	99.2426
0.0032	67.6892	96.1513	79.0105
0.016	102.674	93.6994	88.3445
0.08	80.4827	89.0556	85.6471
0.4	72.6349	72.5353	68.0257
2	14.7112	22.0681	27.1345
10	3.21212	2.32736	2.42435
50	0.033677	0.040682	0.04149

## Sheet: Figure 2b
	SARS-CoV-2 Wuhan-1			SARS-CoV-2 D614G			SARS-CoV-2 B.1.1.7			SARS-CoV-2 B.1.351
	Relative inhibiton (%)			Relative inhibiton (%)			Relative inhibiton (%)			Relative inhibiton (%)
Ab concentration （μg/ml）	sample 1	sample 2	sample 3	sample 1	sample 2	sample 3	sample 1	sample 2	sample 3	sample 1	sample 2	sample 3
0.00064	95.2508	95.4171	94.4929	91.9856	98.8768	97.3491	97.2548	102.114	89.6136	102.911	102.342	101.373
0.0032	77.0621	76.5801	76.33	95.6008	78.66	97.6828	82.5956	84.2913	77.2423	95.4951	88.9624	91.4138
0.016	90.663	77.8935	73.0898	70.3607	87.8672	73.7701	92.6871	80.6329	79.2451	73.3587	84.9456	81.9266
0.08	72.02	60.0708	60.3383	87.2852	71.7035	70.3405	69.6053	74.6724	77.2465	67.844	89.0843	79.8547
0.4	58.8528	55.9773	59.6442	63.8629	45.1362	55.3855	56.5782	80.5786	62.7939	78.8256	78.6413	75.9948
2	35.4281	25.119	30.2745	26.9024	25.9629	22.0954	40.0048	35.172	31.1949	52.9593	40.5303	39.868
10	3.76224	3.17322	3.18998	8.27051	8.87995	8.07298	23.68	22.0905	14.3146	5.23608	8.8997	4.77366
50	0.766239	0.728217	0.824239	0.440968	0.284665	0.403622	20.1647	13.7457	10.9164	1.02953	1.28799	0.944511

## Sheet: Figure 2c
		IC50 of h11b11 (μg/ml)
	Variants	sample 1	sample 2	sample 3
1	Wuhan-1	0.9244	0.7527	1.166
2	F338L	1.33333	1.93548	0.949367
3	A348T	1.35465	2.18873	0.798201
4	N354D	4.83871	3.65854	5.66038
5	N354K	3.18189	3.59043	5.828
6	V367F	4.98743	3.94706	3.31241
7	R408I	1.31579	0.568182	0.604839
8	Q409E	1.94805	2.02703	3.26087
9	Q414E	1.72414	1.68539	1.69492
10	G446V	0.70922	4	6
11	L452R	1.96078	1.44231	3.15789
12	K458N	1.30435	0.986842	1
13	K458R	0.869565	0.707547	1.01351
14	I468T	3.15789	0.967742	3.15789
15	A475V	1.65746	0.789474	3.2967
16	T478I	0.771208	4.61538	4.10959
17	V483A	1.71429	2.6087	3.125
18	V483I	0.384615	0.548446	2.52101
19	E484K	1.47059	1.12782	1.5873
20	N501Y	1.47059	1.44231	1.98675
21	Y508H	0.934579	0.669643	1.53061
22	H519P	2.47044	1.11545	1.72939
23	H519Q	1.94805	1.39535	0.761421
24	A520S	2.83019	1.28205	1.0989
25	V615L	1.97368	1.88679	4.05405
26	P1263L	1.34529	1.17647	1.88679
27	D614G+69-70del	1.1811	1.59574	0.934579
28	D614G+A262S	1.13636	0.603622	1.53061
29	D614G+V341I	1.33929	1.06762	1.15385
30	D614G+Q321L	1.01351	1.07914	1.2987
31	D614G+K417N	0.74813	0.668151	1.20968
32	D614G+N439K	1.65746	2.88462	2.75229
33	D614G+Y453F	1.44928	1.44231	0.779221
34	D614G+S477N	1.45631	1.44928	1.15385
35	D614G+F486L	0.864553	0.864553	1.7341

## Sheet: Figure 2d
Ab CB6 concentration （μg/ml）	Relative inhibiton (%)		Ab h11B11 concentration （μg/ml）	Relative inhibiton (%)		Ab h11B11 and CB6 concentration （μg/ml）	Relative inhibiton (%)
5	100		5	100		3.3	100
2.5	100		2.5	100		1.65	100
1.25	100		1.25	87.5		0.825	100
0.625	87.5		0.625	50		0.4125	100
0.3125	12.5		0.3125	0		0.20625	100
0.15625	0		0.15625	0		0.103125	87.5
0.078125	0		0.078125	0		0.0515625	12.5
0.0390625	0		0.0390625	0		0.0257812	0
0.0195312	0		0.0195312	0		0.0128906	0
0.00976562	0		0.00976562	0		0.00644531	0
0.00488281	0					0.00322266	0

## Sheet: Figure 3a
	Viral RNA (log copies/g)
	Pre-expose 5 mg/kg	Pre-expose 25 mg/kg	Post-expose 5 mg/kg	Post-expose 25 mg/kg	PBS
1	4.34679	4.27984	6.21429	6.88682	7.56849
2	4.34679	4.844	6.93072	6.10177	8.0607
3	4.20412	4.30103	7.0027	6.47715	7.21886
4	4.56067	4.30103	6.589	6.43677	7.65425
5	4.48799	4.22185	6.06333	6.56553	7.33633

## Sheet: Figure 4a-b
			Figure 4a							Figure 4b

## Sheet: Figure 4c-d
Figure 4c	MFI-FITC
Ab concentration （μg/ml）	Isotype IgG			h11B11
	sample 1	sample 2	sample 3	sample 1	sample 2	sample 3
0	773	677	676	51200	50800	48300
0.00064	573	539	636	45800	50000	44200
0.0032	684	692	669	45800	53300	44500
0.016	612	609	594	41700	47700	52700
0.08	638	629	626	50000	46100	43200
0.4	708	649	644	48500	44600	45000
2	646	595	606	47900	48900	47200
10	670	652	648	50200	43700	52200
Figure 4d	MFI-FITC
Ab concentration （μg/ml）	Isotype IgG			h11B11
	sample 1	sample 2	sample 3	sample 1	sample 2	sample 3
0	663	626	627	47100	52200	51300
0.00064	635	629	632	47400	51100	51700					`
0.0032	681	670	665	50300	49500	46800
0.016	790	629	627	49500	51400	45800
0.08	719	683	676	47600	49800	52700
0.4	696	737	677	48200	53400	50500
2	699	680	677	51900	51200	51800
10	721	698	687	48600	53900	46600

[truncated: 5 more sheets: Figure 4e-f, Supplementary Figure 1a-b, Supplementary Figure 1c, Supplementary Figure 3, Supplementary  Table 1]
